# Supplementary material for: An ICP-MS-Based Analytical Strategy for Assessing Compliance with the Ban of E 171 as a Food Additive on the EU Market
Source: Nanomaterials (Basel). 2023 Nov 15;13(22):2957. doi: 10.3390/nano13222957 (PMC10674805; doi:10.3390/nano13222957)
Supplement: Supplementary file 1 [file nanomaterials-13-02957-s001.zip]

Archive with 1 entries (1 files):
- nanomaterials-2692945-supplementary.pdf
